# Supplementary material for: An Integrative Study of Scrophularia takesimensis Nakai in an Ovalbumin-Induced Murine Model of Asthma: The Effect on T Helper 2 Cell Activation
Source: Pharmaceutics. 2024 Apr 12;16(4):529. doi: 10.3390/pharmaceutics16040529 (PMC11055152; doi:10.3390/pharmaceutics16040529)
Supplement: Supplementary file 1 [file pharmaceutics-16-00529-s001.zip]

Archive with 1 entries (1 files):
- pharmaceutics-2839044-supplementary.pdf
